# Supplementary material for: Mycotoxin Exposure in Children through Breakfast Cereal Consumption in Chile
Source: Toxins (Basel). 2022 May 3;14(5):324. doi: 10.3390/toxins14050324 (PMC9146524; doi:10.3390/toxins14050324)
Supplement: Supplementary file 1 [file toxins-14-00324-s001.zip]

Archive with 1 entries (1 files):
- toxins-1655517-supplementary.xlsx
