# Supplementary material for: Mycotoxin Exposure in Children through Breakfast Cereal Consumption in Chile
Source: Toxins (Basel). 2022 May 3;14(5):324. doi: 10.3390/toxins14050324 (PMC9146524; doi:10.3390/toxins14050324)
Supplement: Supplementary file 1 [file toxins-14-00324-s001.zip › toxins-1655517-supplementary.xlsx]

## Sheet: Hoja1
Supplementary Material
Mycotoxin exposure in children through breakfast cereal consumption in Chile
Claudia Foerster 1,*, Liliam Monsalve1 and Gisela Ríos2
Table S1. Levels of aflatoxins (ng/g) in the analyzed cereals brands of the study (LOD=0.5 ng/g; LOQ= 1 ng/g)
Table S2. Levels of ochratoxin A (ng/g) in the analyzed cereals brands of the study (LOD=1 ng/g; LOQ= 2 ng/g)
Table S3. Levels of zearalenone (ng/g) in the analyzed cereals brands of the study (LOD=5 ng/g; LOQ= 25 ng/g)
Table S4. Levels of fumonisins (ng/g) in the analyzed cereals brands of the study (LOD=200 ng/g; LOQ= 1000 ng/g)
Table S5. Levels of deoxynivalenol (ng/g) in the analyzed cereals brands of the study (LOD=100 ng/g; LOQ=500 ng/g)
Table S6. Levels of T-2/HT-2 (ng/g) in the analyzed cereals brands of the study (LOD=10 ng/g; LOQ=25 ng/g)

## Sheet: aflatoxins
Table S1. Levels of aflatoxins (ng/g) in the analyzed cereals brands of the study (LOD=0.5 ng/g; LOQ= 1 ng/g)
Sample	Brand 1	Brand 2	Brand 3	Brand 4
1	nd	<LOQ	2.1	1.6
2	nd	1.3	2.4	1.6
3	nd	1.4	1.7	1.5
4	nd	<LOQ	1.6	1.7
5	nd	<LOQ	1.9	1.4
6	nd	<LOQ	1.8	1.8
7	nd	<LOQ	2.0	1.5
8	nd	<LOQ	1.8	1.5
9	nd	<LOQ	2.2	1.9
10	nd	1.0	2.8	1.7
11	<LOD	nd	1.3	1.9
12	<LOD	nd	1.7	2.0
13	<LOD	nd	1.5	2.0
14	nd	nd	1.5	2.2
15	<LOD	nd	1.7	2.0
16	<LOD	nd	1.5	2.3
17	<LOD	nd	1.5	2.0
18	nd	nd	1.4	2.5
19	<LOD	nd	2.7	2.7
20	<LOD	nd	2.9	2.3
21	<LOD	<LOD	2.1
22	<LOD	<LOQ	2.3
23	<LOD	<LOQ	2.5
24	<LOD	nd	3.1
25	<LOD	nd	3.0
26	<LOQ	<LOD	2.3
27	<LOQ	<LOD	2.3
28	<LOQ	<LOD	2.7
29	<LOQ	<LOD	3.1
30	nd	<LOD	3.0
LOD, limit of detection; LOQ, limit of quantification;nd, not detected

## Sheet: ochratoxin A
Table S2. Levels of ochratoxin A (ng/g) in the analyzed cereals brands of the study (LOD=1 ng/g; LOQ= 2 ng/g)
Sample	Brand 1	Brand 2	Brand 3	Brand 4
1	<LOD	nd	<LOD	<LOQ
2	<LOD	nd	<LOQ	<LOQ
3	<LOD	nd	nd	<LOQ
4	<LOD	nd	<LOD	<LOQ
5	<LOD	nd	<LOD	<LOQ
6	<LOD	nd	<LOD	<LOQ
7	<LOD	nd	<LOD	<LOQ
8	<LOD	nd	<LOD	<LOQ
9	<LOD	nd	<LOD	<LOQ
10	<LOD	nd	<LOD	<LOQ
11	<LOD	<LOD	<LOD	<LOQ
12	nd	<LOD	<LOQ	<LOQ
13	<LOD	<LOD	<LOD	<LOQ
14	<LOD	<LOD	<LOD	<LOQ
15	<LOD	<LOD	<LOD	<LOQ
16	<LOD	<LOD	<LOQ	<LOQ
17	<LOD	<LOD	<LOQ	<LOQ
18	<LOD	<LOD	<LOQ	<LOQ
19	<LOD	<LOD	<LOQ	<LOQ
20	<LOD	<LOD	<LOQ	<LOQ
21	<LOD	<LOD	3
22	<LOD	<LOD	<LOQ
23	<LOD	<LOD	<LOQ
24	<LOD	<LOD	2
25	<LOD	<LOD	<LOQ
26	<LOD	<LOD	<LOQ
27	<LOD	<LOD	<LOQ
28	<LOD	<LOD	<LOQ
29	<LOD	<LOD	<LOQ
30	<LOD	<LOD	2
LOD, limit of detection; LOQ, limit of quantification;nd, not detected

## Sheet: zearalenone
Table S3. Levels of zearalenone (ng/g) in the analyzed cereals brands of the study (LOD=5 ng/g; LOQ= 25 ng/g)
Sample	Brand 1	Brand 2	Brand 3	Brand 4
1	63	<LOD	<LOQ	<LOQ
2	29	nd	<LOQ	<LOQ
3	84	<LOD	<LOQ	<LOQ
4	<LOD	nd	<LOQ	<LOQ
5	nd	nd	<LOQ	<LOQ
6	47	nd	<LOQ	<LOQ
7	<LOQ	nd	<LOQ	<LOQ
8	<LOD	nd	<LOQ	<LOQ
9	32	nd	0	<LOQ
10	<LOQ	nd	<LOQ	<LOQ
11	nd	nd	<LOQ	nd
12	nd	nd	<LOQ	nd
13	<LOQ	nd	<LOQ	<LOD
14	nd	<LOD	<LOQ	nd
15	<LOQ	<LOD	<LOQ	nd
16	<LOQ	<LOD	<LOQ	<LOD
17	52	<LOD	<LOQ	<LOD
18	nd	<LOD	<LOQ	<LOQ
19	nd	nd	<LOQ	<LOQ
20	nd	nd	<LOQ	<LOD
21	<LOD	<LOD	<LOQ
22	<LOQ	<LOD	<LOQ
23	<LOQ	nd	<LOQ
24	<LOQ	nd	<LOQ
25	<LOQ	<LOD	<LOQ
26	<LOQ	<LOD	<LOQ
27	<LOQ	<LOQ	<LOQ
28	<LOQ	<LOQ	<LOQ
29	<LOQ	<LOQ	<LOQ
30	<LOQ	<LOQ	<LOQ
LOD, limit of detection; LOQ, limit of quantification;nd, not detected

## Sheet: fumonisin
Table S4. Levels of fumonisins (ng/g) in the analyzed cereals brands of the study (LOD=200 ng/g; LOQ= 1000 ng/g)
Sample	Brand 1	Brand 2	Brand 3	Brand 4
1	1650	nd	nd	<LOQ
2	<LOQ	nd	<LOD	<LOD
3	1650	nd	<LOD	<LOD
4	<LOD	nd	<LOD	<LOD
5	<LOD	nd	nd	<LOD
6	<LOD	nd	nd	<LOQ
7	<LOD	nd	nd	<LOD
8	<LOD	nd	<LOD	<LOD
9	1110	nd	<LOQ	<LOD
10	<LOQ	nd	<LOD	<LOQ
11	<LOD	nd	<LOD	<LOD
12	<LOD	nd	<LOQ	<LOD
13	<LOD	nd	<LOQ	<LOD
14	nd	<LOD	<LOQ	<LOD
15	<LOQ	<LOD	<LOQ	<LOD
16	1140	<LOD	<LOQ	<LOQ
17	1970	<LOD	<LOQ	<LOQ
18	<LOD	<LOD	<LOQ	<LOD
19	<LOD	<LOD	<LOQ	<LOD
20	<LOD	<LOD	<LOQ	<LOD
21	<LOQ	<LOD	<LOQ
22	<LOD	nd	<LOQ
23	<LOQ	nd	<LOQ
24	<LOQ	<LOD	<LOQ
25	<LOQ	<LOD	<LOQ
26	<LOQ	<LOD	<LOQ
27	<LOD	<LOD	<LOQ
28	<LOQ	<LOD	<LOQ
29	<LOD	<LOD	<LOQ
30	<LOQ	<LOD	<LOQ
LOD, limit of detection; LOQ, limit of quantification;nd, not detected

## Sheet: deoxynivalenol
Table S5. Levels of deoxynivalenol (ng/g) in the analyzed cereals brands of the study (LOD=100 ng/g; LOQ=500 ng/g)
Sample	Brand 1	Brand 2	Brand 3	Brand 4
1	< LOQ	<LOD	< LOQ	< LOQ
2	< LOQ	<LOD	< LOQ	< LOQ
3	< LOQ	<LOD	< LOQ	< LOQ
4	<LOD	< LOQ	< LOQ	< LOQ
5	< LOQ	< LOQ	< LOQ	< LOQ
6	< LOQ	<LOD	< LOQ	< LOQ
7	<LOD	<LOD	< LOQ	< LOQ
8	<LOD	<LOD	< LOQ	< LOQ
9	< LOQ	< LOQ	< LOQ	< LOQ
10	< LOQ	< LOQ	< LOQ	< LOQ
11	<LOD	< LOQ	< LOQ	nd
12	< LOQ	< LOQ	< LOQ	< LOQ
13	< LOQ	< LOQ	< LOQ	< LOQ
14	< LOQ	< LOQ	< LOQ	<LOD
15	<LOD	< LOQ	590	< LOQ
16	< LOQ	< LOQ	700	< LOQ
17	860	< LOQ	680	< LOQ
18	< LOQ	< LOQ	< LOQ	< LOQ
19	< LOQ	< LOQ	< LOQ	< LOQ
20	<LOD	< LOQ	550	<LOD
21	< LOQ	< LOQ	< LOQ
22	< LOQ	< LOQ	< LOQ
23	< LOQ	< LOQ	< LOQ
24	nd	<LOD	< LOQ
25	< LOQ	< LOQ	< LOQ
26	nd	<LOD	< LOQ
27	< LOQ	< LOQ	< LOQ
28	nd	< LOQ	< LOQ
29	< LOQ	< LOQ	< LOQ
30	< LOQ	< LOQ	< LOQ
LOD, limit of detection; LOQ, limit of quantification;nd, not detected

## Sheet: T-2 HT-2
Table S6. Levels of T-2/HT-2 (ng/g) in the analyzed cereals brands of the study (LOD=10 ng/g; LOQ=25 ng/g)
Sample	Brand 1	Brand 2	Brand 3	Brand 4
1	<LOD	<LOD	<LOD	<LOD
2	<LOD	<LOD	<LOD	<LOD
3	<LOD	<LOD	<LOD	<LOD
4	<LOD	<LOD	<LOD	<LOD
5	<LOD	<LOD	<LOD	<LOD
6	<LOD	<LOD	<LOD	<LOD
7	<LOD	<LOD	<LOD	<LOD
8	<LOD	<LOD	<LOD	<LOD
9	<LOD	<LOD	<LOD	<LOD
10	<LOD	<LOD	<LOD	<LOD
11	<LOD	<LOD	<LOD	<LOD
12	<LOD	<LOD	<LOD	<LOD
13	<LOD	<LOD	<LOD	<LOD
14	<LOD	<LOD	<LOD	<LOD
15	<LOD	<LOD	<LOD	<LOD
16	<LOD	<LOD	<LOD	<LOD
17	<LOD	<LOD	<LOD	<LOD
18	<LOD	<LOD	<LOD	<LOD
19	<LOD	<LOD	<LOD	<LOD
20	<LOD	<LOD	<LOD	<LOD
21	<LOD	<LOD	<LOD
22	<LOD	<LOD	<LOD
23	<LOD	<LOD	<LOD
24	<LOD	<LOD	<LOD
25	<LOD	<LOD	<LOD
26	<LOD	<LOD	<LOD
27	<LOD	<LOD	<LOD
28	<LOD	<LOD	<LOD
29	<LOD	<LOD	<LOD
30	<LOD	<LOD	<LOD
LOD, limit of detection; LOQ, limit of quantification.
